# Supplementary material for: Genetic variations in chromodomain helicase DNA-binding protein 5, gene-environment interactions and risk of sporadic Alzheimer’s disease in Chinese population
Source: Oncotarget. 2018 May 18;9(38):24872–81. doi: 10.18632/oncotarget.23791 (PMC5982770; doi:10.18632/oncotarget.23791)
Supplement: Supplementary file 1 [file oncotarget-09-24872-s001.xls]

## Sheet: asso-single
Table S1. A case-control study in the discovery study with targeted next generation sequencing
#	Name	Assoc Allele	Case,Control Ratio Counts	Case,Control Frequencies	Chi square	P value for alleles
1	rs3827728	C	334:38, 403:51	0.898, 0.888	0.221	0.6386
2	rs3810993	T	263:73, 318:106	0.783, 0.750	1.116	0.2908
3	rs12037962	G	279:131, 346:164	0.680, 0.678	0.004	0.947
4	rs11587	-	179:179, 216:216	0.500, 0.500	0	1
5	rs41307753	-	0:364, 0:444	0.000, 0.000	NaN	0
6	rs3810989	G	130:280, 126:384	0.317, 0.247	5.548	0.0185
7	rs78008373	-	0:368, 0:450	0.000, 0.000	NaN	0
8	rs3810987	-	0:388, 0:480	0.000, 0.000	NaN	0
9	rs745759	-	183:183, 228:228	0.500, 0.500	0	1
10	rs3888071	-	195:195, 238:238	0.500, 0.500	0	1
11	rs745758	-	0:396, 0:486	0.000, 0.000	NaN	0
12	rs2294931	-	0:400, 0:494	0.000, 0.000	NaN	0
13	rs1883768	G	277:113, 347:143	0.710, 0.708	0.005	0.9459
14	rs12138820	-	0:406, 0:504	0.000, 0.000	NaN	0
15	rs75190060	-	198:198, 246:246	0.500, 0.500	0	1
16	rs12094320	T	197:201, 242:254	0.495, 0.488	0.044	0.8335
17	rs12046716	T	101:303, 119:379	0.250, 0.239	0.148	0.7009
18	rs2281303	G	291:119, 360:148	0.710, 0.709	0.001	0.971
19	rs74648794	-	0:346, 0:442	0.000, 0.000	NaN	0
20	rs12142108	A	184:216, 225:271	0.460, 0.454	0.036	0.8491
21	rs12740551	-	183:183, 229:229	0.500, 0.500	0	1
22	rs74989300	-	0:320, 0:408	0.000, 0.000	NaN	0
23	rs67289110	-	0:298, 0:374	0.000, 0.000	NaN	0
24	rs4908515	T	172:238, 211:299	0.420, 0.414	0.031	0.8595
25	rs7518589	-	0:358, 0:438	0.000, 0.000	NaN	0
26	rs1883767	T	213:195, 256:250	0.522, 0.506	0.235	0.6277
27	rs6684349	-	0:354, 0:422	0.000, 0.000	NaN	0
28	rs7531562	-	0:378, 0:446	0.000, 0.000	NaN	0
29	rs6699351	T	21:353, 22:436	0.056, 0.048	0.277	0.5989
30	rs72632507	-	0:372, 0:462	0.000, 0.000	NaN	0
31	rs76435043	-	0:366, 0:446	0.000, 0.000	NaN	0
32	rs80028342	-	0:366, 0:446	0.000, 0.000	NaN	0
33	rs2843494	A	299:101, 372:126	0.748, 0.747	0	0.986
34	rs2843493	-	0:378, 0:464	0.000, 0.000	NaN	0
35	rs2273041	T	63:329, 72:410	0.161, 0.149	0.213	0.6446
36	rs2273040	T	63:315, 74:404	0.167, 0.155	0.221	0.6385
37	rs2273038	T	63:309, 74:404	0.169, 0.155	0.327	0.5673
38	rs55930553	A	61:327, 70:406	0.157, 0.147	0.171	0.6788
39	rs12090615	-	0:350, 0:430	0.000, 0.000	NaN	0
40	rs2273037	A	54:302, 65:383	0.152, 0.145	0.068	0.7936
41	rs61749270	-	0:174, 0:218	0.000, 0.000	NaN	0
42	rs72852005	-	0:330, 0:400	0.000, 0.000	NaN	0
43	rs2273036	A	37:331, 40:414	0.101, 0.088	0.37	0.5428
44	rs59161085	-	0:348, 0:438	0.000, 0.000	NaN	0
45	rs74424450	-	0:360, 0:444	0.000, 0.000	NaN	0
46	rs6662604	T	269:121, 331:151	0.690, 0.687	0.009	0.9237
47	rs6703624	C	328:64, 395:85	0.837, 0.823	0.291	0.5897
48	rs58006103	-	0:384, 0:478	0.000, 0.000	NaN	0
49	rs6657997	-	0:378, 0:480	0.000, 0.000	NaN	0
50	rs76834507	-	0:388, 0:482	0.000, 0.000	NaN	0
51	rs72632513	A	71:319, 85:405	0.182, 0.173	0.11	0.7405
52	rs2273034	A	70:318, 83:405	0.180, 0.170	0.16	0.6891
53	rs2273033	C	289:95, 359:119	0.753, 0.751	0.003	0.958
54	rs1883766	T	251:109, 316:138	0.697, 0.696	0.001	0.9708
55	rs12754299	G	330:72, 405:91	0.821, 0.817	0.028	0.866
56	rs9434662	C	139:269, 171:335	0.341, 0.338	0.008	0.9306
57	rs17029184	C	267:117, 331:149	0.695, 0.690	0.033	0.8562
58	rs79319708	-	0:372, 0:462	0.000, 0.000	NaN	0
59	rs1883764	T	65:331, 76:416	0.164, 0.154	0.154	0.6951
60	rs17029186	-	0:378, 0:468	0.000, 0.000	NaN	0
61	rs77294792	-	0:372, 0:462	0.000, 0.000	NaN	0
62	rs2235790	A	125:257, 147:327	0.327, 0.310	0.285	0.5933
63	rs11121295	G	209:201, 202:308	0.510, 0.396	11.883	0.0006
64	rs9435067	C	266:94, 333:119	0.739, 0.737	0.005	0.9445
65	rs11121299	C	113:283, 137:347	0.285, 0.283	0.006	0.9401
66	rs3765452	T	115:261, 138:320	0.306, 0.301	0.02	0.8871
67	rs72852024	-	0:366, 0:454	0.000, 0.000	NaN	0
68	rs75773968	-	0:352, 0:426	0.000, 0.000	NaN	0
69	rs3765451	T	261:137, 323:171	0.656, 0.654	0.004	0.9519
70	rs77936350	-	0:338, 0:428	0.000, 0.000	NaN	0
71	rs2746067	C	71:277, 89:355	0.204, 0.200	0.015	0.9011
72	rs80227949	-	0:352, 0:442	0.000, 0.000	NaN	0
73	rs58363298	-	0:356, 0:440	0.000, 0.000	NaN	0
74	rs2250504	G	75:291, 90:372	0.205, 0.195	0.131	0.7175
75	rs79043205	-	0:336, 0:428	0.000, 0.000	NaN	0
76	rs72632517	-	0:348, 0:426	0.000, 0.000	NaN	0
77	rs76969190	-	0:342, 0:426	0.000, 0.000	NaN	0
78	rs9435079	C	83:283, 99:357	0.227, 0.217	0.11	0.74
79	rs9435080	G	339:61, 425:77	0.848, 0.847	0.001	0.9707
80	rs72632523	G	304:54, 372:68	0.849, 0.845	0.021	0.8849
81	rs7526887	G	283:65, 349:87	0.813, 0.800	0.202	0.6534
82	rs7513548	G	95:289, 110:376	0.247, 0.226	0.528	0.4674
83	rs2250358	C	337:61, 417:83	0.847, 0.834	0.267	0.6054
84	rs2746066	G	292:66, 356:84	0.816, 0.809	0.056	0.8137
85	rs2785582	T	65:261, 75:327	0.199, 0.187	0.19	0.6625
86	rs17436753	G	262:56, 327:73	0.824, 0.818	0.049	0.8244
87	rs2785585	T	176:234, 194:316	0.429, 0.380	2.258	0.1329
88	rs58622978	-	0:300, 0:372	0.000, 0.000	NaN	0
89	rs2485024	G	327:71, 393:97	0.822, 0.802	0.548	0.4591
90	rs7526032	-	0:340, 0:426	0.000, 0.000	NaN	0
91	rs7529286	G	292:42, 372:60	0.874, 0.861	0.282	0.5955
92	rs77982107	-	0:354, 0:428	0.000, 0.000	NaN	0
93	rs2273032	T	155:237, 188:300	0.395, 0.385	0.094	0.7587
94	rs41307755	-	0:378, 0:480	0.000, 0.000	NaN	0
95	rs76460950	-	0:358, 0:438	0.000, 0.000	NaN	0
96	rs754248	G	211:153, 253:197	0.580, 0.562	0.25	0.6171
97	rs78645166	-	0:362, 0:448	0.000, 0.000	NaN	0
98	rs17436816	G	391:13, 480:18	0.968, 0.964	0.106	0.7451
99	rs17489787	G	94:316, 100:410	0.229, 0.196	1.505	0.22
100	rs9435102	A	39:357, 47:445	0.098, 0.096	0.022	0.8823
101	rs78898494	-	0:382, 0:480	0.000, 0.000	NaN	0
102	rs12067480	C	244:124, 302:158	0.663, 0.657	0.039	0.844
103	rs12734251	G	140:222, 170:278	0.387, 0.379	0.045	0.8322
104	rs2294715	C	156:202, 185:253	0.436, 0.422	0.144	0.7043
105	rs77123723	-	0:372, 0:464	0.000, 0.000	NaN	0
106	rs41279488	-	0:362, 0:456	0.000, 0.000	NaN	0
107	rs61740827	-	0:368, 0:454	0.000, 0.000	NaN	0
108	rs12066146	-	0:334, 0:424	0.000, 0.000	NaN	0
109	rs1883606	G	240:170, 290:220	0.585, 0.569	0.261	0.6096
110	rs12129474	T	119:231, 147:293	0.340, 0.334	0.03	0.8614
111	rs41279496	G	285:87, 345:115	0.766, 0.750	0.291	0.5896
112	rs12565328	C	290:100, 359:127	0.744, 0.739	0.027	0.8692
113	rs41278914	-	0:338, 0:426	0.000, 0.000	NaN	0
114	rs11804734	C	149:207, 174:266	0.419, 0.395	0.435	0.5096
115	rs12564469	A	251:111, 287:147	0.693, 0.661	0.927	0.3356
116	rs9434711	G	132:234, 151:289	0.361, 0.343	0.268	0.6048
117	rs6700735	-	0:364, 0:444	0.000, 0.000	NaN	0
118	rs9435113	T	118:234, 143:295	0.335, 0.326	0.067	0.7951
119	rs10864393	G	224:186, 231:279	0.546, 0.453	7.932	0.0049
120	rs10864394	A	117:229, 144:294	0.338, 0.329	0.077	0.7819
121	rs1883605	-	0:346, 0:426	0.000, 0.000	NaN	0
122	rs746122	-	0:324, 0:406	0.000, 0.000	NaN	0
123	rs72852056	-	0:304, 0:376	0.000, 0.000	NaN	0
124	rs2311388	A	104:292, 123:363	0.263, 0.253	0.104	0.7472
125	rs1883603	-	0:156, 0:178	0.000, 0.000	NaN	0
126	rs6679857	T	293:41, 356:50	0.877, 0.877	0	0.9869
127	rs11582074	-	0:234, 0:288	0.000, 0.000	NaN	0
128	rs12075931	-	0:246, 0:308	0.000, 0.000	NaN	0
129	rs9434722	G	293:35, 361:49	0.893, 0.880	0.296	0.5863
130	rs12034457	G	81:251, 101:313	0.244, 0.244	0	0.9996
131	rs12035285	C	84:248, 101:315	0.253, 0.243	0.104	0.7475
132	rs12035382	C	83:253, 102:312	0.247, 0.246	0	0.9837
133	rs77219692	C	257:83, 312:102	0.756, 0.754	0.005	0.9428
134	rs12074369	C	379:3, 469:5	0.992, 0.989	0.166	0.6837
135	rs72632556	-	0:370, 0:468	0.000, 0.000	NaN	0
136	rs9434741	A	334:76, 374:136	0.815, 0.733	8.472	0.0036
137	rs11121357	-	0:356, 0:454	0.000, 0.000	NaN	0
138	rs3827727	C	333:41, 414:52	0.890, 0.888	0.008	0.9282
139	rs61759472	-	0:320, 0:392	0.000, 0.000	NaN	0
140	rs747393	C	282:98, 355:125	0.742, 0.740	0.007	0.9332
141	rs731975	G	222:188, 254:256	0.541, 0.498	1.716	0.1902
142	rs4908529	T	224:186, 243:267	0.546, 0.476	4.439	0.0351
143	rs78559102	-	0:272, 0:354	0.000, 0.000	NaN	0
144	rs77010307	-	0:360, 0:442	0.000, 0.000	NaN	0
145	rs12085811	A	43:331, 52:414	0.115, 0.112	0.024	0.8776
146	rs76044468	-	0:314, 0:396	0.000, 0.000	NaN	0
147	rs58385986	A	277:59, 353:81	0.824, 0.813	0.155	0.6936
148	rs11808801	-	56:238, 72:306	0.190, 0.190	0	1
149	rs60925969	A	254:52, 303:71	0.830, 0.810	0.45	0.5023
150	rs12138670	C	275:47, 299:71	0.854, 0.808	2.568	0.1091
151	rs76614095	-	0:362, 0:442	0.000, 0.000	NaN	0
152	rs76723054	-	0:290, 0:362	0.000, 0.000	NaN	0
153	rs11121407	C	64:318, 73:409	0.168, 0.151	0.413	0.5203
154	rs4908861	-	0:272, 0:360	0.000, 0.000	NaN	0
155	rs34109094	-	0:294, 0:350	0.000, 0.000	NaN	0
156	rs56981723	A	249:45, 305:71	0.847, 0.811	1.475	0.2246
157	rs35910912	-	0:294, 0:376	0.000, 0.000	NaN	0
158	rs57677893	C	267:49, 301:71	0.845, 0.809	1.52	0.2175
159	rs7542655	C	373:37, 456:54	0.910, 0.894	0.624	0.4297
160	rs1534997	C	61:349, 54:456	0.149, 0.106	3.824	0.0505
161	rs12143847	-	0:316, 0:394	0.000, 0.000	NaN	0
162	rs2038153	-	0:332, 0:396	0.000, 0.000	NaN	0
163	rs10260	T	301:49, 367:67	0.860, 0.846	0.318	0.573
164	rs60086377	G	55:285, 66:366	0.162, 0.153	0.116	0.7331
