# Supplementary material for: Genetic variations in chromodomain helicase DNA-binding protein 5, gene-environment interactions and risk of sporadic Alzheimer’s disease in Chinese population
Source: Oncotarget. 2018 May 18;9(38):24872–81. doi: 10.18632/oncotarget.23791 (PMC5982770; doi:10.18632/oncotarget.23791)
Supplement: Supplementary file 2 [file oncotarget-09-24872-s002.xls]

## Sheet: asso.haplo
Table S2. The associations of haplotypes with Alzheimer’s disease in the discovery study
Haplotype	Freq.	Case, Control Ratio Counts	Case,Control Frequencies	Chi Square	P Value
Block 1
TG	0.25	98.0 : 294.0, 121.5 : 364.5	0.250, 0.250	0	1
CG	0.25	98.0 : 294.0, 121.5 : 364.5	0.250, 0.250	0	1
TC	0.25	98.0 : 294.0, 121.5 : 364.5	0.250, 0.250	0	1
CC	0.25	98.0 : 294.0, 121.5 : 364.5	0.250, 0.250	0	1
Block 2
CC	0.846	333.0 : 63.0, 418.0 : 74.0	0.841, 0.850	0.128	0.7204
TT	0.152	63.0 : 333.0, 72.0 : 420.0	0.159, 0.146	0.277	0.5989
Block 3
AA	0.649	234.0 : 132.0, 289.0 : 151.0	0.639, 0.657	0.268	0.6048
GG	0.324	111.9 : 254.1, 148.8 : 291.2	0.306, 0.338	0.963	0.3264
AG	0.028	20.1 : 345.9, 2.2 : 437.8	0.055, 0.005	18.588	1.6227e-05
